# Supplementary material for: MicroRNAs at the human 14q32 locus have prognostic significance in osteosarcoma
Source: Orphanet J Rare Dis. 2013 Jan 11;8:7. doi: 10.1186/1750-1172-8-7 (PMC3566973; doi:10.1186/1750-1172-8-7)
Supplement: Additional file 1: Table S1 — Supplementary Table 1: Demographic and clinical information of human OS patient samples. [file 1750-1172-8-7-S1.xls]

## Sheet: Sheet1
Supplementary Table 1: Demographic and clinical information of human OS patient samples
FT #	Diagnosis	Age	Sex	Race	Tumor location	Metastatic status	Additional comments
FT-1	osteosarcoma	16	M	white	right tibia	no	conventional type, high grade
FT-2	osteosarcoma	16	F	white	Mediastinum (bronchus)	Yes	aortic dissenction, margins negative
FT-3	osteosarcoma	10	M	hispanic	right dital femur	no	conventional type, high grade
FT-4	osteosarcoma	64	M	white	soft tissue of neck	no	patient diseased due to metastasis in brain
FT-5	osteosarcoma	40	M	white	tibia	no	high grade OS in the proximal tibia
FT-6	osteosarcoma	17	M	white	tibia	no	conventional type, high grade
FT-7	osteosarcoma	16	M	black	femur	no	conventional type in distal femur
FT-8	osteosarcoma	12	F	white	left distal femur	no	conventional type, high grade
FT-9	osteosarcoma	19	M	white	left lung	yes	conventional type, high grade
FT-10	osteosarcoma	19	M	white	left lung	yes	conventional type, high grade
FT-11	osteosarcoma	25	F	white	right knee	no	soft tissue of the knee, recurrent
FT-12	osteosarcoma	57	M	white	right lung, lower lobe	yes	NA
FT-13	osteosarcoma	24	M	white	right chest wall	yes	NA
FT-14	osteosarcoma	14	M	white	left distal femur	no	NA
FT-15	osteosarcoma	17	M	white	left distal femur	no	high grade OS
FT-16	osteosarcoma	22	M	white	left lung, lower lobe	Yes	metastatic OS extending to pleural surface
FT-17	osteosarcoma	31	F	white	left lung, upper lobe	yes	vimentin+, actin+
FT-18	osteosarcoma	42	M	white	right forearm	no	extraskeletal OS with focal telangiectatic feautures
FT-19	osteosarcoma	31	F	American Indian	right lung, upper lobe	yes	osteoclasts present
FT-336	osteosarcoma	20	M	white	Right pericardial mediastinal mass	yes	NA
FT-337	osteosarcoma	24	M	white	Left distal femur	no	NA
FT-338	osteosarcoma	20	M	white	Right chest wall	yes	NA
FT-339	osteosarcoma	24	M	white	Tumor, left femur	no	high grade, left femur
FT-340	osteosarcoma	20	M	white	Right middle lobe lung	yes	NA
