# Supplementary material for: MicroRNAs at the human 14q32 locus have prognostic significance in osteosarcoma
Source: Orphanet J Rare Dis. 2013 Jan 11;8:7. doi: 10.1186/1750-1172-8-7 (PMC3566973; doi:10.1186/1750-1172-8-7)
Supplement: Additional file 2: Table S2 — Demographic and clinical information of normal bone sampels used in the study. [file 1750-1172-8-7-S2.xls]

## Sheet: Sheet1
Supplementary Table 2: Demographic and clinical information of normal bone sampels used in the study.
FT	Age	Race	Gender	Source
FT-401	20	Caucasian	F	Femur
FT-402	18	Caucasian	F	Femur
FT-403	15	Caucasian	M	Tibia
FT-404	6	Caucasian	F	Femur
FT-405	11	Caucasian	F	Tibia
FT-406	21	Caucasian	M	Femur
