# Supplementary material for: MicroRNAs at the human 14q32 locus have prognostic significance in osteosarcoma
Source: Orphanet J Rare Dis. 2013 Jan 11;8:7. doi: 10.1186/1750-1172-8-7 (PMC3566973; doi:10.1186/1750-1172-8-7)
Supplement: Additional file 3: Table S3 — Human OS patient sample information and clinical follow-up. [file 1750-1172-8-7-S3.xls]

## Sheet: Sheet1
Supplementary Table 3:Human OS patient sample information and clinical follow-up
PA-number	Age*	Age years	Sex	Subtype	Tumour Location	Huvos grade	Metastasis	ToM	Deceased	ToD	ToF	pre-operative chemotherapy
H90-02350	200	16.6667	M	Telangiectatic	distal femur right	1	yes	0	yes	25	25	PIA
H92-10246	37	3.08333	F	Osteoblastic	proximal tibia left	4	no		no		194	PIA
H96-04177	205	17.0833	F	Osteoblastic	distal femur left	1	no		no		147	AP
H96-10281	304	25.3333	M	Osteoblastic	proximal tibia left	2	yes	27	yes	47	47	AP
H98-13491	200	16.6667	M	Osteoblastic	proximal humerus left	1	yes	0	yes	11	11	unknown
H00-03732	198	16.5	M	Osteoblastic	proximal tibia left	3	yes	10	yes	33	33	AP
H01-04259	244	20.3333	F	Anaplastic	distal femur right	3	no		no		94	AP
H02-00070	223	18.5833	M	Chondroblastic	proximal tibia left	3	yes	21	yes	39	39	AP
H02-01830	137	11.4167	F	Osteoblastic	proximal tibia left	2	no		no		77	AP
H05-09073	181	15.0833	M	Osteoblastic	proximal tibia right	3	no		no		40	MAP
H06-06362	181	15.0833	F	Osteoblastic	proximal tibia left	4	no		no		32	MAP
H06-07381	96	8	M	Osteoblastic	distal femur left	2	yes	0	no		31	MAP
H07-01741	103	8.58333	M	Unknown	distal femur right	3	yes	2	no		31	MAP
H07-04382	164	13.6667	M	Osteoblastic, some giant cells	distal femur right	3	no		no		24	MAP
H07-08899	165	13.75	F	Osteoblastic	distal femur right	3	no		no		24	MAP
H08-02814	114	9.5	F	Osteoblastic, some giant cells	proximal humerus left	3	no		no		17	MAP
*Age in months
ToM	time of metastasis (months)
ToD	time of death (months)
ToF	time of follow up (months)
PIA	Platinum, Ifosfamide, and Adriamycin
AP	Adriamycin and Platinum
MAP	Methotrexate, Adriamycin, and Platinum
