# Supplementary material for: MicroRNAs at the human 14q32 locus have prognostic significance in osteosarcoma
Source: Orphanet J Rare Dis. 2013 Jan 11;8:7. doi: 10.1186/1750-1172-8-7 (PMC3566973; doi:10.1186/1750-1172-8-7)
Supplement: Additional file 4: Table S4 — Clinical information of canine OS cases. [file 1750-1172-8-7-S4.xls]

## Sheet: Sheet1
Supplementary Table 8: Clinical information of canine OS cases.
Case ID Breed Gender
Age at
Diagnosis
Morphology
Treatment
Type
Survival
(MO)
OSCA-1 Rottweiler F 9 Osteoblastic PALL 1
OSCA-6
Rhodesian
Ridgeback
F 2.4 Osteoblastic PALL 0.36
OSCA-8 Rottweiler M 2 Osteoblastic
OSCA-11 Rottweiler M 5 Chondroblastic
OSCA-12 Rottweiler MC 7 Osteoblastic 1
OSCA-16 Rottweiler M 6.3 Osteoblastic SOC 1.97
OSCA-17 Rottweiler M 8.9 Fibroblastic SOC 64.1
OSCA-19 Rottweiler MC 8 Chondroblastic SOC 10.52
OSCA-20
Golden
Retriever
MC 7 Osteoblastic SOC 2
OSCA-21 Rottweiler MC 11.2 Fibroblastic SOC 13.12
OSCA-22 Rottweiler MC 9.1 Osteoblastic AMP 0.23
OSCA-23
Golden
Retriever
MC 8.9 Osteoblastic SOC 14
OSCA-25 Rottweiler FS 7.1 Fibroblastic SOC 4.02
OSCA-29 Rottweiler F 6.8 Osteoblastic SOC 2.33
OSCA-30
German
Shepherd
MC 8 Osteoblastic SOC 20.6
OSCA-32 Great Pyrenees F 8.7 Fibroblastic SOC 11.01
OSCA-40 Saint Bernard FS 5.8 Osteoblastic AMP 1.18
OSCA-41**
Alaskan
Malamute
M
OSCA-50 Rottweiler M 3.7 Osteoblastic PALL
OSCA-56 Rottweiler Osteoblastic
OSCA-57
Golden
Retriever
M 7.8 Osteoblastic AMP 8
OSCA-59
Golden
Retriever
FS 9.4 Chondroblastic SOC 39
OSCA-60 Mastiff F 6 Osteoblastic SOC 5
OSCA-71
Golden
Retriever
FS 6.7 Osteoblastic SOC 16
OSCA-73
Golden
Retriever
FS 2.7 Osteoblastic
OSCA-75
Golden
Retriever
FS 9.8 Osteoblastic SOC 7.66
OSCA-78
German
Shepherd
M 9.3
Mixed
Osteoblasticfibroblastic
SOC 3.93

## Sheet: Sheet2
Supplementary Table 4: Clinical information of canine OS cases
Case ID	Breed	Gender	Age at Diagnosis	Morphology	Treatment Type	Survival (MO)	Experiment
OSCA-1	Rottweiler	F	9	Osteoblastic	PALL	0.99	GEP
OSCA-04	Rottweiler	F	9.91	Osteoblastic	PALL	0.26	Q
OSCA-6	Rhodesian Ridgeback	F	2.4	Osteoblastic	PALL	0.36	GEP
OSCA-8	Rottweiler	M	2	Osteoblastic	NA	LTF	GEP
OSCA-11	Rottweiler	M	5	Chondroblastic	NA	LTF	GEP
OSCA-12	Rottweiler	MC	7	Osteoblastic	NA	1	GEP
OSCA-16	Rottweiler	M	6.3	Osteoblastic	SOC	1.97	GEP
OSCA-17	Rottweiler	M	8.9	Fibroblastic	SOC	64.01	GEP
OSCA-19	Rottweiler	MC	8	Chondroblastic	SOC	10.52	GEP
OSCA-20	Golden Retriever	MC	7	Osteoblastic	SOC	1.71	GEP
OSCA-21	Rottweiler	MC	11.2	Fibroblastic	SOC	13.12	GEP
OSCA-22	Rottweiler	MC	9.1	Osteoblastic	AMP	0.23	GEP
OSCA-23	Golden Retriever	MC	8.9	Osteoblastic	SOC	13.97	GEP
OSCA-25	Rottweiler	FS	7.1	Fibroblastic	SOC	4.02	GEP
OSCA-29	Rottweiler	F	6.8	Osteoblastic	SOC	2.33	GEP/Q
OSCA-30	German Shepherd	MC	8	Osteoblastic	SOC	20.61	GEP/Q
OSCA-32	Great Pyrenees	F	8.7	Fibroblastic	SOC	11.01	GEP
OSCA-33	Rottweiler	FS	12.08	Osteoblastic	SOC	13.55	Q
OSCA-40	Saint Bernard	FS	5.8	Osteoblastic	SOC	1.18	GEP
OSCA-41*	Alaskan Malamute	M		Osteomyelitis (no tumor)	AMP	>36	GEP/Q
OSCA-45	Irish Setter	FS	11	Osteoblastic	AMP	5.16	Q
OSCA-50	Rottweiler	M	3.7	Osteoblastic	PALL	0	GEP
OSCA-55	Borzoi	F	11.91	Osteoblastic	NA	1.87	Q
OSCA-56	Rottweiler	M	Unknown	Osteoblastic	AMP	LTF	GEP
OSCA-57	Golden Retriever	M	7.8	Osteoblastic	SOC	7.3	GEP/Q
OSCA-59	Golden Retriever	FS	9.4	Chondroblastic	SOC	38.96	GEP
OSCA-60	Mastiff	F	6	Osteoblastic	SOC	4.96	GEP
OSCA-67	Mastiff	FS	12.27	Mixed	PALL	0.07	Q
OSCA-71**	Golden Retriever	FS	6.7	Osteoblastic	SOC	16	GEP
OSCA-73	Golden Retriever	FS	2.5	Osteoblastic	PALL	1.48	GEP
OSCA-75	Golden Retriever	FS	9.8	Osteoblastic	SOC	7.66	GEP/Q
OSCA-77	Belgian	MC	6.1	Osteoblastic	SOC	4	Q
OSCA-78	German Shepherd	M	9.5	Mixed Osteoblastic-fibroblastic	SOC	2.5	GEP/Q
OSCA- 84	Rottweiler	FS	10	NA	SOC	6.48	Q
OSCA- 96	Mastiff	FS	5.17	NA	SOC	11	Q
OSCA- 98	Labrador Retriever	MC	11	Osteoblastic	SOC	4.38	Q
OSCA- 99	Labrador Retriever Mix	FS	10	Osteoblastic	SOC	4.35	Q
OSCA- 109	Irish Setter	M	10.08	Osteoblastic	SOC	1.58	Q
OSCA = Osteosarcoma Cell line Animal Cancer Care and Research Program
NA = information not available in the record
LTF = lost to follow-up
*Final diagnosis was osteomyelitis
**Dog was alive at end of study
# canine OS samples used for qRT-PCR and survival analysis are highlighted in red
