# Supplementary material for: MicroRNAs at the human 14q32 locus have prognostic significance in osteosarcoma
Source: Orphanet J Rare Dis. 2013 Jan 11;8:7. doi: 10.1186/1750-1172-8-7 (PMC3566973; doi:10.1186/1750-1172-8-7)
Supplement: Additional file 6: Table S5 — Differentially expressed mRNA in osteosarcoma positively correlated to 14q32 encoded miR-382. [file 1750-1172-8-7-S6.xls]

## Sheet: Sheet1
Supplementary Table 5
Differentially expressed mRNA in osteosarcoma positively correlated to 14q32 encoded miR-382
Gene Name	Correlation to MiR-382 expression level
MRGPRF	0.96
RGMA	0.928
RGS11	0.928
TNFRSF25	0.925
MEG3	0.924
LIMS2	0.924
HOXA6	0.917
TAGLN	0.909
CXCL12	0.901
ADCY4	0.894
LRRC4C	0.894
RASL12	0.892
NR2F2	0.89
FLJ35258	0.889
MEOX1	0.887
PRICKLE1	0.886
CLEC3B	0.885
GJC2	0.883
IL1RAPL1	0.877
LRRC32	0.876
PHLDB1	0.873
TFIP11	0.87
RAMP3	0.868
DARC	0.867
LOC647654	0.867
FLJ45337	0.866
COX6BP1	0.866
PEG3	0.866
TEK	0.865
LOC649088	0.864
LOC647873	0.862
COMP	0.86
ZNF385D	0.86
RPH3A	0.858
LOC643700	0.855
LOC727948	0.855
FAM124B	0.854
LOC642321	0.853
LOC643423	0.852
CD79B	0.851
DKFZP686K1684	0.85
LOC645241	0.85
LOC651686	0.849
NOL10	0.849
DEFB109	0.849
LOC649181	0.849
NCALD	0.848
IGFL3	0.847
LOC152024	0.846
LOC643605	0.845
MYH11	0.844
CPXM1	0.844
CCDC149	0.844
PTPRB	0.843
LOC651821	0.843
LOC642118	0.841
IFNB1	0.84
KCNMB1	0.839
SGIP1	0.838
FOXO1	0.838
FGF9	0.837
LOC648879	0.837
PDLIM3	0.836
TSHZ2	0.835
LPPR4	0.834
RDH5	0.834
LOC647786	0.832
A4GALT	0.831
LOC646491	0.828
CPT1C	0.827
GRK5	0.826
LOC642017	0.826
LOC649456	0.826
STMN2	0.825
KRTAP21-2	0.824
CFB	0.824
CARD10	0.823
NFIB	0.823
ADCY2	0.821
FEZ1	0.818
DLC1	0.815
SLCO2A1	0.815
PGM5	0.815
NLGN2	0.815
SPARCL1	0.814
C9ORF106	0.814
CACNA1H	0.814
RAPGEF3	0.814
GJA4	0.812
MGC61598	0.812
DLL1	0.811
LOC390033	0.81
C10ORF108	0.809
PPP1R14A	0.809
LDB2	0.809
C20ORF46	0.809
LOC649661	0.806
PIK3C2B	0.806
LOC645362	0.805
COL18A1	0.804
TESC	0.803
FOXD4	0.803
FGD5	0.803
TTN	0.802
GABRB1	0.802
PALM	0.802
CD34	0.801
LOC648907	0.801
MGC10997	0.801
GAS6	0.801
CAV1	0.799
NUAK1	0.798
LOC643466	0.798
LOC643817	0.797
NOX4	0.797
LOC647295	0.796
ACACB	0.795
ACTG2	0.794
LOC651309	0.794
PPP2R2B	0.793
SPRYD5	0.792
DNHL1	0.792
ANGPTL2	0.791
MFAP5	0.791
CLDN14	0.791
SMOC2	0.791
LOC389634	0.791
LOC653800	0.79
JAG1	0.79
KIAA0355	0.788
LOC644113	0.788
SHANK3	0.786
C6ORF189	0.785
LOC653629	0.785
C11ORF38	0.784
TLE2	0.784
LOC645489	0.784
MGC24103	0.782
SEMA6A	0.782
AKR1C3	0.781
EPHA4	0.781
LOC731895	0.779
ARHGEF3	0.778
LOC143666	0.777
FLJ41423	0.776
THY1	0.776
LOC642299	0.775
CASQ2	0.774
LOC641989	0.774
RHOJ	0.774
C20ORF160	0.773
LOC653598	0.773
CLEC1A	0.773
DKFZP434K191	0.773
KLHL3	0.772
LOC196752	0.772
RARRES2	0.771
SPON1	0.77
COBLL1	0.77
LOC644634	0.768
SYT11	0.768
PRICKLE2	0.767
OR10T2	0.766
COL8A1	0.766
SETBP1	0.765
MYOZ3	0.765
PPP1R13B	0.765
LOC646897	0.765
RAXL1	0.764
NET1	0.764
RNF165	0.764
CNN1	0.764
SOX17	0.763
TMEM30B	0.763
PPP2R3A	0.762
LOC390876	0.761
LOC390414	0.76
KLF2	0.76
GVIN1	0.76
IGFBP5	0.76
OTX1	0.76
MYOM1	0.759
LOC643272	0.759
NOSTRIN	0.759
KIT	0.758
DLG4	0.758
MALL	0.758
PODN	0.757
S100A16	0.756
PTPRK	0.755
FOXD4L1	0.755
PCDHB9	0.753
LOC441773	0.752
FLJ21438	0.751
LOC643453	0.75
PROM1	0.749
LOC653524	0.749
LOC728411	0.748
LOC199800	0.748
SULF1	0.748
ZNF521	0.747
NISCH	0.747
PPA2	0.746
CCDC140	0.746
LOC642707	0.746
GPR116	0.745
ALS2CR14	0.744
SELP	0.743
ESAM	0.742
LOC644642	0.742
ZNF160	0.742
LOC644334	0.74
ARID5B	0.739
IGFBP7	0.739
DCLRE1C	0.737
AHI1	0.737
RGS16	0.736
SLC4A5	0.735
ABLIM1	0.735
AHR	0.734
C8ORF37	0.733
C10ORF10	0.732
ABI3BP	0.732
ANKRD30B	0.731
COX19	0.731
C21ORF55	0.731
EVI5	0.731
AGTRL1	0.731
EVI1	0.73
PDSS2	0.73
CLEC14A	0.73
SOX18	0.73
TGFBR3	0.73
LOC651268	0.729
SDHALP1	0.729
APCDD1L	0.729
KCNJ8	0.729
C1S	0.728
PDCD4	0.728
PRSS23	0.728
CAMK2N1	0.727
COL15A1	0.727
TM4SF1	0.727
LOC648059	0.727
LOC441019	0.726
FBLN2	0.726
C1ORF110	0.725
C14ORF78	0.725
THBS4	0.725
CPLX1	0.725
PDZRN4	0.724
LOC653489	0.724
LOC440157	0.723
C10ORF116	0.722
GIMAP5	0.72
LOC653829	0.719
RASIP1	0.719
RUNDC2C	0.719
C1ORF115	0.719
LOC389517	0.719
CLDN5	0.718
ITPR3	0.718
PNPLA7	0.717
ZNF223	0.717
FAM153B	0.717
CRIP2	0.716
ETS2	0.714
ICA1	0.714
CEP27	0.714
TMEM16A	0.713
C8A	0.712
PECAM1	0.712
ACTN4	0.711
VCL	0.711
FMO3	0.71
SALL3	0.708
ARHGAP22	0.708
EIF2AK4	0.707
LOC653086	0.707
PLA2G2D	0.707
LOC728014	0.706
SH3BGRL2	0.706
RAB3IP	0.705
CDAN1	0.704
TIE1	0.703
NUBPL	0.703
LOC123688	0.702
C9ORF80	0.702
