# Supplementary material for: MicroRNAs at the human 14q32 locus have prognostic significance in osteosarcoma
Source: Orphanet J Rare Dis. 2013 Jan 11;8:7. doi: 10.1186/1750-1172-8-7 (PMC3566973; doi:10.1186/1750-1172-8-7)
Supplement: Additional file 7: Table S6 — Differentially expressed mRNA in osteosarcoma negativelly correlated to 14q32 encoded miR-382. [file 1750-1172-8-7-S7.xls]

## Sheet: Sheet1
Supplementary Table 6
Differentially expressed mRNA in osteosarcoma negativelly correlated to 14q32 encoded miR-382
Gene Name	Correlation to MiR-382 expression level
C14ORF142	-0.892
PRKCA	-0.884
PTRH2	-0.88
PIGP	-0.873
CALU	-0.87
POLR2J3	-0.863
GPC4	-0.861
C7ORF49	-0.86
CCDC86	-0.849
P4HA2	-0.844
PSMD14	-0.84
MRPS18C	-0.839
MRPS33	-0.835
LASS2	-0.827
TRIB3	-0.823
ATP1B1	-0.816
SPR	-0.808
NEU1	-0.803
B4GALNT1	-0.803
SDC2	-0.799
PPIH	-0.799
RAD51AP1	-0.795
NOP5/NOP58	-0.794
POLQ	-0.794
COQ2	-0.792
SDC4	-0.791
MRC2	-0.79
NOMO1	-0.786
PIP4K2C	-0.782
HIST1H1C	-0.781
COMMD9	-0.778
MRPL16	-0.777
PRDX4	-0.776
UQCRQ	-0.773
PRICKLE4	-0.77
HNRPC	-0.767
C6ORF125	-0.766
MARS	-0.766
TFRC	-0.766
EPDR1	-0.765
ALDOA	-0.763
RUNX2	-0.762
DCI	-0.76
PSMA3	-0.757
MRPL13	-0.757
TK1	-0.753
NDUFA1	-0.753
PET112L	-0.751
P4HA1	-0.75
HIST1H2BK	-0.749
PCNA	-0.749
SNRPC	-0.747
CDK5	-0.747
FAM96A	-0.742
UBE2C	-0.741
EXOSC4	-0.741
C9ORF105	-0.74
STRAP	-0.738
LOC134997	-0.737
G3BP2	-0.736
CLDN12	-0.733
HIRIP3	-0.733
KDELR2	-0.733
BYSL	-0.73
TWIST1	-0.729
HMGN2	-0.729
IARS	-0.729
TYMS	-0.725
C13ORF34	-0.725
SDHB	-0.725
PFN2	-0.724
METTL1	-0.722
MRPL40	-0.721
FEN1	-0.719
RPN2	-0.719
GGH	-0.717
CMTM6	-0.717
C19ORF10	-0.717
UBL5	-0.716
AARS2	-0.716
CKS2	-0.715
PCOLCE2	-0.714
EBP	-0.714
C3ORF58	-0.714
UBE2T	-0.713
C14ORF2	-0.711
LOC654121	-0.709
DCXR	-0.709
GCUD2	-0.708
CDK4	-0.707
STX8	-0.707
M160	-0.706
C2ORF7	-0.705
LOC646197	-0.702
CCDC99	-0.701
HIST2H2BE	-0.701
CDCA5	-0.701
