# Supplementary material for: MicroRNAs at the human 14q32 locus have prognostic significance in osteosarcoma
Source: Orphanet J Rare Dis. 2013 Jan 11;8:7. doi: 10.1186/1750-1172-8-7 (PMC3566973; doi:10.1186/1750-1172-8-7)
Supplement: Additional file 8: Table S7 — 14q32 subnetwork pairwise correlations. [file 1750-1172-8-7-S8.xls]

## Sheet: Sheet1
Supplementary Table 7: 14q32 subnetwork pairwise correlations
Row	Namespace	Type	Description	Chromosome	genomic pos	HS_212	HS_214.1	hsa-miR-127	hsa-miR-134	hsa-miR-154	hsa-miR-154*	hsa-miR-299-3p	hsa-miR-299-5p	hsa-miR-323	hsa-miR-329	hsa-miR-368	hsa-miR-369-3p	hsa-miR-370	hsa-miR-376a	hsa-miR-376a*	hsa-miR-376b	hsa-miR-377	hsa-miR-379	hsa-miR-381	hsa-miR-382	hsa-miR-409-3p	hsa-miR-410	hsa-miR-411	hsa-miR-431	hsa-miR-432	hsa-miR-485-3p	hsa-miR-487a	hsa-miR-487b	hsa-miR-493-3p	hsa-miR-493-5p	hsa-miR-495	hsa-miR-496	hsa-miR-654	hsa-miR-655	hsa-miR-656
HS_212	Name	Probe				nan	0.83635	0.765377	0.737206	0.77358	0.734924	0.92185	0.786304	0.871571	0.849364	0.639677	0.674869	0.740871	0.714956	0.707117	0.70318	0.765967	0.732715	0.844488	0.876799	0.776297	0.730803	0.76381	0.550634	0.809329	0.794767	0.801927	0.770315	0.850188	0.81234	0.834889	0.929528	0.875614	0.772682	0.821008
HS_214.1	Name	Probe		14	100584039	0.83635	nan	0.881467	0.924381	0.914328	0.845687	0.709997	0.933532	0.955122	0.941265	0.852655	0.884153	0.930861	0.917293	0.918116	0.838333	0.914904	0.915846	0.943183	0.942965	0.954357	0.930734	0.933419	0.79412	0.913362	0.918964	0.889107	0.947269	0.890649	0.949875	0.903102	0.881346	0.924385	0.951511	0.930151
hsa-miR-127	Name	Probe		14	100419125	0.765377	0.881467	nan	0.967693	0.971806	0.936954	0.723049	0.947011	0.904413	0.942706	0.926847	0.928637	0.924041	0.955573	0.939137	0.961827	0.935323	0.942868	0.929156	0.899997	0.939138	0.939271	0.977744	0.779177	0.962944	0.937099	0.908697	0.953734	0.938566	0.93288	0.906879	0.881712	0.895127	0.971973	0.913169
hsa-miR-134	Name	Probe		14	100590784	0.737206	0.924381	0.967693	nan	0.98138	0.939749	0.643462	0.966897	0.91461	0.958967	0.967757	0.978245	0.913276	0.987059	0.940784	0.959728	0.951856	0.969674	0.93682	0.913274	0.965936	0.973616	0.983325	0.849166	0.973598	0.949558	0.917137	0.969361	0.926592	0.956895	0.918409	0.850138	0.872341	0.990482	0.937438
hsa-miR-154	Name	Probe		14	100595859	0.77358	0.914328	0.971806	0.98138	nan	0.943305	0.667945	0.985506	0.915944	0.961435	0.920137	0.936315	0.926711	0.963116	0.941174	0.946852	0.962393	0.970672	0.919674	0.950202	0.975004	0.962187	0.985257	0.83205	0.976409	0.957096	0.949699	0.966434	0.967389	0.979157	0.942386	0.872185	0.900932	0.983001	0.965807
hsa-miR-154*	Name	Probe		14	100595895	0.734924	0.845687	0.936954	0.939749	0.943305	nan	0.659878	0.923417	0.836579	0.914121	0.891902	0.934373	0.840054	0.902537	0.856628	0.947776	0.884961	0.955403	0.84908	0.865643	0.901987	0.881771	0.926401	0.8522	0.921503	0.872701	0.945396	0.873781	0.941267	0.900855	0.895774	0.82869	0.807792	0.925788	0.906422
hsa-miR-299-3p	Name	Probe		14	100559922	0.92185	0.709997	0.723049	0.643462	0.667945	0.659878	nan	0.683639	0.760952	0.772453	0.57171	0.601145	0.658953	0.611201	0.585442	0.624818	0.61374	0.637902	0.758332	0.73811	0.647703	0.600983	0.671347	0.488059	0.726251	0.672538	0.660543	0.662639	0.740397	0.669896	0.716743	0.820591	0.810445	0.671099	0.651664
hsa-miR-299-5p	Name	Probe		14	100559890	0.786304	0.933532	0.947011	0.966897	0.985506	0.923417	0.683639	nan	0.929001	0.969594	0.889399	0.919509	0.931544	0.938937	0.909348	0.895302	0.947362	0.976115	0.918529	0.957959	0.980805	0.942162	0.976963	0.867401	0.957892	0.940926	0.932863	0.951289	0.965954	0.980123	0.92643	0.874013	0.910808	0.969841	0.967973
hsa-miR-323	Name	Probe		14	100561871	0.871571	0.955122	0.904413	0.91461	0.915944	0.836579	0.760952	0.929001	nan	0.941216	0.860166	0.872131	0.907111	0.910331	0.90165	0.856461	0.935623	0.888698	0.958855	0.949845	0.942287	0.933577	0.932344	0.765386	0.949458	0.932386	0.899607	0.948199	0.913082	0.954659	0.922503	0.951798	0.923455	0.933884	0.934506
hsa-miR-329	Name	Probe		14	100562924	0.849364	0.941265	0.942706	0.958967	0.961435	0.914121	0.772453	0.969594	0.941216	nan	0.888746	0.918246	0.912097	0.927657	0.883845	0.893641	0.913414	0.958235	0.92353	0.94971	0.950506	0.923556	0.952466	0.838485	0.954172	0.924875	0.920921	0.935207	0.962437	0.962127	0.900681	0.888261	0.902902	0.965482	0.951301
hsa-miR-368	Name	Probe		14	100575823	0.639677	0.852655	0.926847	0.967757	0.920137	0.891902	0.57171	0.889399	0.860166	0.888746	nan	0.983759	0.833845	0.972543	0.893221	0.947845	0.8943	0.914542	0.912646	0.809133	0.899918	0.946355	0.938064	0.808326	0.939473	0.876911	0.838683	0.934197	0.832364	0.878233	0.872577	0.781848	0.765955	0.937983	0.840521
hsa-miR-369-3p	Name	Probe		14	100601731	0.674869	0.884153	0.928637	0.978245	0.936315	0.934373	0.601145	0.919509	0.872131	0.918246	0.983759	nan	0.859529	0.969006	0.885371	0.94613	0.891385	0.95335	0.903177	0.836439	0.927555	0.938887	0.950711	0.876196	0.944652	0.884255	0.885813	0.930452	0.873036	0.897005	0.881265	0.79167	0.787995	0.949909	0.871637
hsa-miR-370	Name	Probe		14	100447276	0.740871	0.930861	0.924041	0.913276	0.926711	0.840054	0.658953	0.931544	0.907111	0.912097	0.833845	0.859529	nan	0.915768	0.945071	0.862033	0.912047	0.918281	0.901014	0.910965	0.960818	0.911989	0.954033	0.761965	0.896423	0.907914	0.871425	0.940855	0.891362	0.923679	0.852026	0.831677	0.903757	0.948669	0.897639
hsa-miR-376a	Name	Probe		14	100576208	0.714956	0.917293	0.955573	0.987059	0.963116	0.902537	0.611201	0.938937	0.910331	0.927657	0.972543	0.969006	0.915768	nan	0.952022	0.95737	0.946389	0.947545	0.94737	0.891414	0.964561	0.987394	0.977741	0.814633	0.963647	0.932014	0.897834	0.982554	0.889754	0.936153	0.920004	0.846953	0.859815	0.979434	0.9115
hsa-miR-376a*	Name	Probe		14	100576877	0.707117	0.918116	0.939137	0.940784	0.941174	0.856628	0.585442	0.909348	0.90165	0.883845	0.893221	0.885371	0.945071	0.952022	nan	0.926443	0.962084	0.890193	0.91742	0.906115	0.939901	0.961873	0.954625	0.706842	0.927845	0.956892	0.882695	0.968182	0.871081	0.939588	0.895743	0.839644	0.895795	0.968743	0.911442
hsa-miR-376b	Name	Probe		14	100576587	0.70318	0.838333	0.961827	0.959728	0.946852	0.947776	0.624818	0.895302	0.856461	0.893641	0.947845	0.94613	0.862033	0.95737	0.926443	nan	0.930849	0.912457	0.894146	0.861377	0.903929	0.939619	0.939889	0.757755	0.953608	0.916444	0.908698	0.92321	0.893919	0.899984	0.90861	0.837117	0.818165	0.948632	0.885033
hsa-miR-377	Name	Probe		14	100598184	0.765967	0.914904	0.935323	0.951856	0.962393	0.884961	0.61374	0.947362	0.935623	0.913414	0.8943	0.891385	0.912047	0.946389	0.962084	0.930849	nan	0.906642	0.937207	0.953973	0.953026	0.96651	0.955853	0.735186	0.957182	0.975158	0.90986	0.955733	0.919367	0.973236	0.937297	0.90163	0.898378	0.964724	0.960127
hsa-miR-379	Name	Probe				0.732715	0.915846	0.942868	0.969674	0.970672	0.955403	0.637902	0.976115	0.888698	0.958235	0.914542	0.95335	0.918281	0.947545	0.890193	0.912457	0.906642	nan	0.893681	0.902915	0.970617	0.931316	0.971769	0.90994	0.933898	0.887941	0.937828	0.935018	0.949449	0.944213	0.897725	0.828606	0.843134	0.96254	0.937798
hsa-miR-381	Name	Probe		14	100582058	0.844488	0.943183	0.929156	0.93682	0.919674	0.84908	0.758332	0.918529	0.958855	0.92353	0.912646	0.903177	0.901014	0.94737	0.91742	0.894146	0.937207	0.893681	nan	0.913691	0.935972	0.946068	0.949128	0.717323	0.946026	0.920701	0.851032	0.960876	0.877596	0.923329	0.930817	0.934157	0.910303	0.946373	0.893687
hsa-miR-382	Name	Probe		14	100590406	0.876799	0.942965	0.899997	0.913274	0.950202	0.865643	0.73811	0.957959	0.949845	0.94971	0.809133	0.836439	0.910965	0.891414	0.906115	0.861377	0.953973	0.902915	0.913691	nan	0.948762	0.923401	0.925363	0.756227	0.943117	0.952751	0.931286	0.929137	0.953712	0.982551	0.944273	0.921865	0.949948	0.940355	0.976364
hsa-miR-409-3p	Name	Probe		14	100601435	0.776297	0.954357	0.939138	0.965936	0.975004	0.901987	0.647703	0.980805	0.942287	0.950506	0.899918	0.927555	0.960818	0.964561	0.939901	0.903929	0.953026	0.970617	0.935972	0.948762	nan	0.966254	0.984901	0.852044	0.953796	0.938289	0.938342	0.975866	0.942143	0.97213	0.930177	0.880009	0.906656	0.974978	0.959568
hsa-miR-410	Name	Probe		14	100602051	0.730803	0.930734	0.939271	0.973616	0.962187	0.881771	0.600983	0.942162	0.933577	0.923556	0.946355	0.938887	0.911989	0.987394	0.961873	0.939619	0.96651	0.931316	0.946068	0.923401	0.966254	nan	0.966101	0.807915	0.968396	0.945198	0.911681	0.988254	0.893476	0.960633	0.944787	0.868198	0.88403	0.97464	0.93563
hsa-miR-411	Name	Probe		14	100559430	0.76381	0.933419	0.977744	0.983325	0.985257	0.926401	0.671347	0.976963	0.932344	0.952466	0.938064	0.950711	0.954033	0.977741	0.954625	0.939889	0.955853	0.971769	0.949128	0.925363	0.984901	0.966101	nan	0.827023	0.967416	0.948213	0.92493	0.981659	0.94274	0.962406	0.924336	0.878984	0.899736	0.987489	0.941989
hsa-miR-431	Name	Probe		14	100417116	0.550634	0.79412	0.779177	0.849166	0.83205	0.8522	0.488059	0.867401	0.765386	0.838485	0.808326	0.876196	0.761965	0.814633	0.706842	0.757755	0.735186	0.90994	0.717323	0.756227	0.852044	0.807915	0.827023	#NUM!	0.813667	0.724608	0.843555	0.793389	0.813002	0.815331	0.772141	0.652029	0.693131	0.814382	0.807069
hsa-miR-432	Name	Probe		14	100420586	0.809329	0.913362	0.962944	0.973598	0.976409	0.921503	0.726251	0.957892	0.949458	0.954172	0.939473	0.944652	0.896423	0.963647	0.927845	0.953608	0.957182	0.933898	0.946026	0.943117	0.953796	0.968396	0.967416	0.813667	#NUM!	0.95911	0.935715	0.969023	0.939602	0.965089	0.96317	0.905366	0.908525	0.968575	0.939106
hsa-miR-485-3p	Name	Probe		14	100591554	0.794767	0.918964	0.937099	0.949558	0.957096	0.872701	0.672538	0.940926	0.932386	0.924875	0.876911	0.884255	0.907914	0.932014	0.956892	0.916444	0.975158	0.887941	0.920701	0.952751	0.938289	0.945198	0.948213	0.724608	0.95911	nan	0.902686	0.950265	0.919295	0.96598	0.913513	0.889983	0.93565	0.966608	0.951601
hsa-miR-487a	Name	Probe		14	100588584	0.801927	0.889107	0.908697	0.917137	0.949699	0.945396	0.660543	0.932863	0.899607	0.920921	0.838683	0.885813	0.871425	0.897834	0.882695	0.908698	0.90986	0.937828	0.851032	0.931286	0.938342	0.911681	0.92493	0.843555	0.935715	0.902686	nan	0.909502	0.968043	0.948399	0.935078	0.882338	0.863367	0.924234	0.961289
hsa-miR-487b	Name	Probe		14	100582595	0.770315	0.947269	0.953734	0.969361	0.966434	0.873781	0.662639	0.951289	0.948199	0.935207	0.934197	0.930452	0.940855	0.982554	0.968182	0.92321	0.955733	0.935018	0.960876	0.929137	0.975866	0.988254	0.981659	0.793389	0.969023	0.950265	0.909502	nan	0.90646	0.961873	0.940799	0.883889	0.915804	0.979656	0.931756
hsa-miR-493-3p	Name	Probe		14	100405206	0.850188	0.890649	0.938566	0.926592	0.967389	0.941267	0.740397	0.965954	0.913082	0.962437	0.832364	0.873036	0.891362	0.889754	0.871081	0.893919	0.919367	0.949449	0.877596	0.953712	0.942143	0.893476	0.94274	0.813002	0.939602	0.919295	0.968043	0.90646	nan	0.961322	0.914969	0.908303	0.891193	0.93704	0.973045
hsa-miR-493-5p	Name	Probe		14	100405165	0.81234	0.949875	0.93288	0.956895	0.979157	0.900855	0.669896	0.980123	0.954659	0.962127	0.878233	0.897005	0.923679	0.936153	0.939588	0.899984	0.973236	0.944213	0.923329	0.982551	0.97213	0.960633	0.962406	0.815331	0.965089	0.96598	0.948399	0.961873	0.961322	nan	0.944727	0.898935	0.922392	0.972516	0.988376
hsa-miR-495	Name	Probe		14	100569894	0.834889	0.903102	0.906879	0.918409	0.942386	0.895774	0.716743	0.92643	0.922503	0.900681	0.872577	0.881265	0.852026	0.920004	0.895743	0.90861	0.937297	0.897725	0.930817	0.944273	0.930177	0.944787	0.924336	0.772141	0.96317	0.913513	0.935078	0.940799	0.914969	0.944727	nan	0.917769	0.908606	0.920901	0.926238
hsa-miR-496	Name	Probe				0.929528	0.881346	0.881712	0.850138	0.872185	0.82869	0.820591	0.874013	0.951798	0.888261	0.781848	0.79167	0.831677	0.846953	0.839644	0.837117	0.90163	0.828606	0.934157	0.921865	0.880009	0.868198	0.878984	0.652029	0.905366	0.889983	0.882338	0.883889	0.908303	0.898935	0.917769	nan	0.911018	0.872173	0.905869
hsa-miR-654	Name	Probe		14	100576324	0.875614	0.924385	0.895127	0.872341	0.900932	0.807792	0.810445	0.910808	0.923455	0.902902	0.765955	0.787995	0.903757	0.859815	0.895795	0.818165	0.898378	0.843134	0.910303	0.949948	0.906656	0.88403	0.899736	0.693131	0.908525	0.93565	0.863367	0.915804	0.891193	0.922392	0.908606	0.911018	nan	0.910483	0.903863
hsa-miR-655	Name	Probe		14	100585700	0.772682	0.951511	0.971973	0.990482	0.983001	0.925788	0.671099	0.969841	0.933884	0.965482	0.937983	0.949909	0.948669	0.979434	0.968743	0.948632	0.964724	0.96254	0.946373	0.940355	0.974978	0.97464	0.987489	0.814382	0.968575	0.966608	0.924234	0.979656	0.93704	0.972516	0.920901	0.872173	0.910483	nan	0.953315
hsa-miR-656	Name	Probe		14	100602856	0.821008	0.930151	0.913169	0.937438	0.965807	0.906422	0.651664	0.967973	0.934506	0.951301	0.840521	0.871637	0.897639	0.9115	0.911442	0.885033	0.960127	0.937798	0.893687	0.976364	0.959568	0.93563	0.941989	0.807069	0.939106	0.951601	0.961289	0.931756	0.973045	0.988376	0.926238	0.905869	0.903863	0.953315	nan
